# Supplementary material for: Incentive Spirometer in COVID-19: A Systematic Review
Source: J Clin Med. 2026 Feb 11;15(4):1425. doi: 10.3390/jcm15041425 (PMC12941904; doi:10.3390/jcm15041425)
Supplement: Supplementary file 1 [file jcm-15-01425-s001.zip]

Archive with 1 entries (1 files):
- jcm-4085048-supplementary.pdf
